# Supplementary material for: Global Tonga tsunami explained by a fast-moving atmospheric source
Source: Nature. 2022 Jun 13;609(7928):734–40. doi: 10.1038/s41586-022-04926-4 (PMC9492550; doi:10.1038/s41586-022-04926-4)
Supplement: Supplementary file 2 — Sea-level records of the global Tonga tsunami. Table (Excel format) depicting the selected sea-level stations (total of 277) and analysis of the recorded tsunami signal, including the identification of the start time, maximum wave amplitude and maximum wave height. [file 41586_2022_4926_MOESM2_ESM.xlsx]

## Sheet: Sheet1
Station Code	Country	Latitude (º)	Longitude (º)	Start time (date/time UTC)	Confidence Error in tsunami arrival time (hr)	Max. amplitude (mm)	Max. wave height (mm)
Apra	USA	13.4433	144.657	2022-01-15 09:15:00	0.1	92.35	171.15
Charlotte	USA	18.335	-64.92	2022-01-15 15:40:00	0.1	97.62	184.05
Christianst	USA	17.7483	-64.6983	2022-01-15 15:40:00	0.1	20.21	43.98
Culebra	USA	18.3017	-65.3017	2022-01-15 15:55:00	0.1	68.21	124.71
HiloBay	USA	19.73	-155.06	2022-01-15 08:55:00	0.1	454.17	699.82
Honulolo	USA	21.3067	-157.867	2022-01-15 08:55:00	0.1	268.87	420.29
Kahului	USA	20.895	-156.477	2022-01-15 09:13:00	0.1	617.82	1216.19
Kawaihae	USA	0.036667	-155.83	2022-01-15 08:45:00	0.1	279.6	474.19
Lameshur	USA	18.3183	-64.725	2022-01-15 15:30:00	0.1	57.9	117
Lime	USA	17.695	-64.7533	2022-01-15 15:15:00	0.1	20.49	47.61
Magueyes	USA	17.97	-67.0467	2022-01-15 15:15:00	0.1	34.03	68.74
marshall	USA	8.73167	167.737	2022-01-15 08:15:00	0.1	87.91	170.4
Mona	USA	18.09	-67.9383	2022-01-15 15:15:00	0.1	96.82	147.77
Nawiliwili	USA	21.955	-159.357	2022-01-15 08:45:00	0.1	323.88	520.44
Pago	USA	13.4283	144.797	2022-01-15 09:00:00	0.1	59.97	99.76
Sand	USA	28.2117	-177.36	2022-01-15 09:00:00	0.1	126.06	263.92
Wake	USA	19.29	166.618	2022-01-15 08:40:00	0.1	103.44	186.18
Atka	USA	52.2317	-174.173	2022-01-15 12:45:00	0.1	256.28	496.15
SandPoint	USA	55.3317	-160.505	2022-01-15 13:00:00	0.1	243.09	513.01
Seaward	USA	60.12	-149.427	2022-01-15 13:55:00	0.1	177.25	289.26
Yukutat	USA	59.5483	-139.733	2022-01-15 14:30:00	0.1	309.36	533.05
SanDiego	USA	32.715	-117.173	2022-01-15 14:55:00	0.1	365.5	655.69
SantaMoni	USA	34.0083	-118.5	2022-01-15 12:00:00	0.1	451.98	850.22
PortSanLui	USA	35.1683	-120.755	2022-01-15 11:10:00	0.1	1097.3	2328.46
21415	USA	50.153	171.897	2022-01-15 12:00:00	0.1	38.58	72.27
21416	USA	48.11	163.435	2022-01-15 11:10:00	0.1	38.73	64.11
21418	USA	38.76	148.65	2022-01-15 10:45:00	0.1	44.44	67.48
21419	USA	44.401	155.653	2022-01-15 11:58:00	0.1	44.85	72.21
21420	USA	28.891	135.022	2022-01-15 10:57:00	0.1	32.03	56.91
32401	USA	-20.474	-73.421	2022-01-15 13:20:00	0.1	54.34	123.79
32402	USA	-26.743	-73.983	2022-01-15 13:45:00	0.1	85.59	171.87
32411	USA	4.958	-90.868	2022-01-15 12:35:00	0.1	36.52	58.97
32413	USA	-7.428	-93.48	2022-01-15 12:10:00	0.1	58.42	97.61
43412	USA	16.001	-106.987	No tsunami	-	-	-
46402	USA	50.978	-163.948	2022-01-15 11:15:00	0.1	37.03	86.91
46403	USA	52.663	-156.778	2022-01-15 11:30:00	0.1	43.79	111.96
46404	USA	45.848	-128.775	2022-01-15 12:10:00	0.1	47.05	71.5
46407	USA	42.705	-128.835	2022-01-15 11:45:00	0.1	51.29	86.15
46408	USA	49.666	-169.876	2022-01-15 11:00:00	0.1	39.92	87.17
46409	USA	55.318	-148.547	2022-01-15 12:00:00	0.1	45.42	76.26
46411	USA	39.335	-127.07	2022-01-15 11:35:00	0.1	70.11	105.2
46414	USA	53.726	-152.483	2022-01-15 11:45:00	0.1	43.98	83.02
46415	USA	52.98	-139.95	2022-01-15 11:40:00	0.1	40.03	64.63
46416	USA	49.901	-134.395	2022-01-15 12:00:00	0.1	33.49	68.71
51407	USA	19.556	-156.538	2022-01-15 08:00:00	0.1	59.55	106.33
51425	USA	-9.505	-176.262	2022-01-15 05:15:00	0.1	69.28	127.75
52401	USA	19.283	155.729	2022-01-15 08:40:00	0.1	45.96	65.21
52402	USA	11.93	153.895	2022-01-15 08:25:00	0.1	42.02	60.34
52403	USA	4.026	145.616	2022-01-15 08:25:00	0.1	36.27	44.27
52404	USA	20.629	132.139	2022-01-15 10:25:00	0.1	25.27	41.46
52405	USA	12.991	132.239	2022-01-15 10:00:00	0.1	19.39	31.49
52406	USA	-5.373	164.99	2022-01-15 06:30:00	0.1	49.11	61.52
55015	USA	-46.956	160.343	2022-01-15 07:10:00	0.1	55.9	60.28
55023	USA	14.715	153.537	2022-01-15 07:00:00	0.1	35.55	70.33
23219	USA	13.4725	88.9981	2022-01-15 13:30:00	0.1	9.12	18.38
23228	USA	20.7642	65.2839	2022-01-15 15:55:00	0.1	19.34	30.62
23461	USA	9.54111	95.6678	2022-01-15 12:45:00	0.1	7	12.49
56001	USA	-14.0461	110.028	2022-01-15 10:45:00	0.1	14.89	27.17
56003	USA	-15.0192	118.073	2022-01-15 10:00:00	0.1	18.78	49.95
42409	USA	25.9003	-89.2869	2022-01-15 13:15:00	0.1	16.4	23.54
44402	USA	39.2886	-70.6392	2022-01-16 03:30:00	0.1	24.23	49.72
44403	USA	41.9044	-61.6547	No tsunami	-	-	-
ECALB	Portugal	37.08	-8.26	2022-01-15 21:00:00	0.1	168.5	304.12
IHLEX	Portugal	41.185	-8.7033	2022-01-15 19:30:00	5	242.22	364.1
IHFAR	Portugal	36.9782	-7.8662	2022-01-15 23:00:00	0.1	24.96	46.58
IHSIN	Portugal	37.951	-8.892	2022-01-15 22:00:00	0.1	108.23	216.69
IHPEN	Portugal	39.3483	-9.3733	2022-01-15 23:00:00	0.1	394.34	765.84
IGCAS	Portugal	38.6932	-9.4154	2022-01-15 20:30:00	0.1	183.7	331.38
IHFUL	Portugal	32.64	-16.9067	2022-01-15 22:30:00	0.1	315.55	420.02
IHSMA	Portugal	36.945	-25.1483	2022-01-15 21:45:00	0.1	306.39	565.08
IHPDA	Portugal	37.73	-25.68	2022-01-15 21:00:00	0.1	413.05	805.67
IHHOR	Portugal	38.5338	-28.6215	2022-01-15 21:30:00	0.1	188.59	323.74
IHAVE	Portugal	40.642	-8.748	2022-01-15 19:45:00	10	116.72	196.62
IHNAZ	Portugal	39.586	-9.047	2022-01-15 23:00:00	0.1	173.11	279.47
IHVIA	Portugal	41.698	-8.838	2022-01-15 16:00:00	10	133.23	254.45
IHLIS	Portugal	38.7103	-9.1255	2022-01-15 20:40:00	0.1	122.32	223.01
IHT21	Portugal	37.951	-8.892	2022-01-15 22:00:00	0.1	264.31	472.78
ohig	Antarctica	-63.32	-57.9	2022-01-15 15:20:00	0.1	104.32	186.59
vern	Antarctica	-65.25	-64.27	2022-01-15 15:45:00	0.1	284.92	639.83
madry	Argentina	-42.76	-65.03	No tsunami	-	-	-
lirf	Australia	-17.13	152.15	2022-01-15 10:15:00	10	132.73	304.84
cocb	Australia	-12.12	96.89	No tsunami	-	-	-
pkem	Australia	-34.47	150.91	2022-01-15 07:50:00	0.1	654.9	777.21
sprg	Australia	-42.55	147.93	2022-01-15 09:05:00	0.1	292.16	682.45
ross	Australia	-23.16	150.79	2022-01-15 10:00:00	0.1	246.67	477.67
cuvie	Australia	-24.22	113.4	2022-01-15 20:00:00	10	235.62	290.27
espe	Australia	-33.87	121.9	2022-01-15 11:00:00	0.1	198.28	336.83
ferg	Australia	-19.28	147.06	2022-01-15 09:00:00	0.1	65.15	119.89
salv	Brazil	-12.97	-38.52	2022-01-15 23:30:00	10	29.7	58.7
palm1	Cabo Verd	16.76	-22.98	2022-01-15 19:10:00	0.1	80.55	108.84
whbc	Canada	50.51	-129.03	2022-01-15 12:45:00	0.1	283.07	540.6
prin2	Canada	54.32	-130.32	2022-01-15 15:10:00	0.1	89.32	173.15
lpbc	Canada	54.18	-133.1	2022-01-15 16:55:00	0.1	271.14	399.94
stjo	Canada	47.57	-52.72	2022-01-16 10:00:00	10	250.7	632.5
tfbc	Canada	49.15	-125.91	2022-01-15 14:25:00	0.1	238.86	383.84
juan	Chile	-33.62	-78.83	2022-01-15 16:10:00	5	485.6	791.81
east2	Chile	-27.15	-109.45	2022-01-15 11:05:00	0.1	508.7	949.33
cmet	Chile	-52.97	-74.07	2022-01-15 15:30:00	5	36.37	70.48
pmel	Chile	-43.9	-73.75	2022-01-15 14:10:00	0.1	115.41	211.59
quir2	Chile	-36.64	-73.06	2022-01-15 14:10:00	0.1	531.15	900.56
coli2	Chile	-36.54	-72.96	2022-01-15 13:35:00	0.1	1008.8	2082.96
coqu	Chile	-29.95	-71.34	2022-01-15 13:30:00	0.1	1436.15	2510.5
ptch	Chile	-29.25	-71.47	2022-01-15 14:05:00	0.1	625.32	1231.34
meji	Chile	-23.1	-70.45	2022-01-15 14:35:00	0.1	676.47	1325.01
aric	Chile	-18.48	-70.32	2022-01-15 14:30:00	0.1	1189.06	2090.6
pwil	Chile	-54.93	-67.61	2022-01-15 16:00:00	0.1	179.25	257.95
valp2	Chile	-33.03	-71.63	2022-01-15 13:30:00	0.1	657.49	910.62
penr	Cook Island	-9	-158.05	2022-01-15 06:35:00	10	17.72	36.94
raro	Cook Island	-21.2	-159.78	2022-01-15 06:00:00	0.1	605.94	1295.21
cocos	Costa Rica	5.56	-87.05	2022-01-15 17:05:00	10	288.68	398.4
quepo	Costa Rica	9.4	-84.17	2022-01-15 15:00:00	0.1	394.81	681.47
bull	Curaçao	12.19	-69.02	No tsunami	-	-	-
nuuk	Denmark	64.17	-51.73	2022-01-16 04:00:00	5	31.81	48.34
ptmd2	Dominica	15.56	-61.47	2022-01-15 15:45:00	0.1	68.87	118.22
ptpl	Dominican	19.8	-70.7	2022-01-16 04:30:00	10	74.71	187.7
bara	Dominican	18.21	-71.09	2022-01-15 15:00:00	0.1	51.42	98.38
balt	Ecuador	-0.43	-90.28	2022-01-15 14:55:00	0.1	358.26	780.16
sant	Ecuador	-0.75	-90.31	2022-01-15 14:10:00	0.1	764.2	1673.14
lali	Ecuador	-2.21	-80.9	2022-01-15 14:30:00	5	683.36	1315.74
acaj	El Salvador	13.57	-89.84	2022-01-15 15:00:00	0.1	327.95	521.25
levu	Fiji Islands	-17.6	177.44	2022-01-15 05:05:00	0.1	189.8	373.03
figu	France	43.48	6.93	2022-01-15 20:20:00	0.1	69.91	115.85
reun2	France	-20.92	55.28	2022-01-15 15:50:00	0.1	85.98	173.98
kerg2	France	-49.35	70.22	2022-01-15 15:30:00	0.1	109.2	196.12
conc2	France	47.87	-3.91	2022-01-16 00:30:00	0.1	180.25	370.55
cher2	France	49.65	-1.63	No tsunami	-	-	-
leco2	France	48.36	-4.78	No tsunami	-	-	-
iler	France	5.28	-52.59	No tsunami	-	-	-
herb	France	47.03	-2.3	No tsunami	-	-	-
port	France	45.57	-1.06	No tsunami	-	-	-
sole	France	41.84	9.37	2022-01-15 21:40:00	0.1	71.44	110.91
rous2	France	42.64	8.94	2022-01-15 20:00:00	5	45.25	85
ptpt	France	16.23	-61.53	2022-01-15 16:00:00	5	315.98	619.45
ftfr	France	14.6	-61.06	2022-01-15 16:00:00	0.1	112.59	207.58
wall	France	-13.17	-176.1	2022-01-15 04:45:00	0.1	41.49	69.35
nuku	France	-8.91	-140.08	2022-01-15 08:10:00	0.1	652.62	1334.45
gamb	France	-23.12	-134.97	2022-01-15 08:25:00	0.1	291.97	416.25
ouin	France	-21.98	166.68	2022-01-15 06:15:00	0.1	1172.09	2390.93
huahi	France	-16.72	-151.03	2022-01-15 07:20:00	0.1	612.07	1066.64
numbo	France	-22.25	166.41	2022-01-15 06:45:00	0.1	91.76	113.18
hien	France	-20.69	164.94	2022-01-15 06:30:00	0.1	451.57	737.91
tema	Ghana	5.62	0	2022-01-15 21:00:00	0.1	173.35	350.97
tkdi	Ghana	4.88	-1.75	2022-01-15 21:30:00	0.1	429.94	833.13
iera	Greece	35	25.74	2022-01-15 20:20:00	0.1	107.74	160.65
corf	Greece	39.63	19.91	2022-01-15 22:50:00	0.1	117.1	241.88
itea	Greece	38.43	22.42	2022-01-16 02:00:00	5	89.86	179
shek	Hong Kong	22.22	113.89	2022-01-15 13:20:00	5	104.7	180.67
coch	India	9.97	76.27	2022-01-15 16:25:00	0.1	108.66	155.87
koli2	Indonesia	-6.11	106.89	No tsunami	-	-	-
cili	Indonesia	-7.75	109	2022-01-15 12:10:00	0.1	305.18	566.74
cast	Ireland	51.65	-9.9	2022-01-16 03:00:00	0.1	183.17	330.79
mali	Ireland	55.37	-7.33	2022-01-16 07:00:00	0.1	125.17	213.34
AZ42	Italy	41.45	12.63	2022-01-15 23:00:00	10	37.53	72.38
CT03	Italy	37.5	15.09	2022-01-15 20:50:00	0.1	151.57	313.59
TA18	Italy	40.48	17.22	2022-01-15 21:00:00	0.1	58.76	112.51
VE19	Italy	45.42	12.43	No tsunami	-	-	-
SC43	Italy	37.5	13.08	2022-01-15 21:50:00	0.1	64.2	131.95
SA16	Italy	40.68	14.75	2022-01-15 21:30:00	0.1	128.27	276.3
LA23	Italy	35.5	12.6	2022-01-15 22:00:00	0.1	74.38	141.56
LA38	Italy	44.1	9.86	2022-01-15 23:10:00	5	44.6	92.07
CF06	Italy	39.14	8.31	2022-01-15 21:00:00	0.1	78.35	144.92
OR24	Italy	42.36	14.41	2022-01-17 08:00:00	0.1	118.53	230.25
CR08	Italy	39.08	17.14	2022-01-15 20:50:00	0.1	256.57	492.19
naha	Japan	26.22	127.67	2022-01-15 12:00:00	0.1	276.72	529.69
chij	Japan	27.08	142.18	2022-01-15 11:00:00	0.1	875	1488.94
naga	Japan	32.73	129.87	2022-01-15 08:00:00	10	280.18	576.33
kusm	Japan	33.48	135.77	2022-01-15 11:30:00	0.1	920.16	1913.02
mera	Japan	34.92	139.82	2022-01-15 11:00:00	0.1	484.07	1053.2
kush	Japan	42.97	144.38	2022-01-15 12:00:00	0.1	438.74	857.59
waka	Japan	45.42	141.68	2022-01-15 14:00:00	10	124.41	216.83
abur	Japan	31.58	131.41	2022-01-15 11:35:00	0.1	617.43	1299.43
lamu	Kenya	-2.27	40.9	2022-01-15 15:10:00	0.1	38.17	85.93
tara	Kiribati	1.36	172.93	2022-01-15 06:50:00	5	77.64	125.62
xmas	Kiribati	1.98	-157.47	No tsunami	-	-	-
kant	Kiribati	-2.8	-171.72	No tsunami	-	-	-
toam2	Madagascar	-18.16	49.43	2022-01-15 16:10:00	0.1	129.24	253
ms001	Malaysia	6.42	99.77	No tsunami	-	-	-
ms005	Malaysia	6.9	116.85	No tsunami	-	-	-
kwaj	Marshall Is	8.74	167.74	2022-01-15 08:00:00	0.1	164.71	299.52
lero	Martinique	14.68	-60.94	2022-01-15 17:00:00	0.1	316.25	592.6
prec	Martinique	14.81	-61.23	No tsunami	-	-	-
maza	Mexico	23.18	-106.42	2022-01-15 14:00:00	5	292.97	478.91
zihu	Mexico	17.64	-101.56	2022-01-15 12:40:00	0.1	659.67	1265.5
imuj	Mexico	21.22	-86.72	2022-01-15 15:00:00	0.1	90.5	151.91
tuxp	Mexico	20.97	-97.4	No tsunami	-	-	-
laza	Mexico	17.94	-102.18	2022-01-15 12:30:00	0.1	264.35	441.87
sali2	Mexico	16.17	-95.2	2022-01-15 14:00:00	0.1	739.52	1085.14
deke	Micronesia	6.98	158.2	2022-01-15 08:05:00	0.1	49.63	97.29
chuu	Micronesia	7.45	151.85	2022-01-15 08:30:00	0.1	73.76	116.85
said	Morocco	35.11	-2.29	No tsunami	-	-	-
nauu	Nauru	-0.52	166.91	2022-01-15 06:50:00	0.1	159.03	294.4
taut	New Zealand	-37.64	176.18	2022-01-15 06:30:00	0.1	288.33	620.45
sumt	New Zealand	-43.57	172.77	2022-01-15 06:50:00	0.1	508.12	722.1
chit	New Zealand	-44.02	-176.37	2022-01-15 07:05:00	0.1	955.22	1426.79
kjni	Norfolk Isla	-29.07	167.95	2022-01-15 06:25:00	0.1	1326.56	1934.43
ande	Norway	69.32	16.15	No tsunami	-	-	-
malo	Norway	61.93	5.12	2022-01-16 06:00:00	10	45.55	86.07
nyal	Norway	78.93	11.95	No tsunami	-	-	-
sala	Oman	16.94	54.01	2022-01-15 16:00:00	0.1	231.69	425.18
maji	Oman	24.52	56.61	2022-01-15 17:40:00	5	244.18	448.14
mala	Palau Island	7.33	134.45	No tsunami	-	-	-
lomb	Papua New	-2.04	147.37	2022-01-15 08:45:00	0.1	237.56	404.71
call	Peru	-12.07	-77.17	2022-01-15 15:00:00	0.1	914.84	1725.27
mata	Peru	-17	-72.12	2022-01-15 14:15:00	0.1	521.01	988.43
mani	Philippines	14.58	120.97	2022-01-15 14:00:00	10	34.33	74.01
davo	Philippines	7.08	125.63	2022-01-15 11:00:00	0.1	242.01	441.43
lega	Philippines	13.15	123.76	2022-01-15 11:00:00	0.1	128.52	257.2
make	Polynesia	-16.63	-143.57	2022-01-15 06:55:00	0.1	31.56	50.06
pape2	Polynesia	-17.53	-149.57	2022-01-15 07:00:00	0.1	351.4	556.35
arac	Puerto Ric	18.48	-66.7	2022-01-15 15:30:00	0.1	153.67	331.86
vodo	Russia	51.73	157.99	2022-01-15 12:38:00	0.1	653.51	1292.05
calq	Saint Vince	13.13	-61.2	2022-01-15 15:30:00	0.1	46.43	105.73
pago	Samoa	-14.28	-170.69	2022-01-15 05:10:00	0.1	576.5	1242.5
upol	Samoa	-13.83	-171.76	2022-01-15 05:15:00	0.1	310.11	578.12
tare	Solomon Is	-6.69	156.41	2022-01-15 07:25:00	0.1	196.97	384.35
solo	Solomon Is	-9.43	159.96	2022-01-15 07:15:00	0.1	120.25	179.72
gara	Spain	28.37	-16.75	2022-01-15 23:30:00	5	159.8	319.84
colo	Sri Lanka	6.95	79.85	2022-01-15 15:40:00	0.1	93.8	167.83
furu	Sweden	64.92	21.23	2022-01-16 12:30:00	0.1	37.99	63.28
fors	Sweden	60.41	18.21	2022-01-16 10:00:00	10	70.64	145.57
onsa	Sweden	57.4	11.93	2022-01-16 11:00:00	0.1	35.42	82.14
oska	Sweden	57.28	16.48	2022-01-17 00:50:00	0.1	170.33	226.9
karl	Sweden	56.15	14.82	2022-01-17 04:00:00	0.1	249.68	359.69
ysta	Sweden	55.42	13.82	2022-01-17 04:40:00	0.1	122.98	196.39
halm	Sweden	56.65	12.84	2022-01-16 17:30:00	0.1	109.88	286.54
land	Sweden	58.74	17.87	2022-01-16 22:00:00	10	31.89	59.39
dakar	Senegal	14.68	-17.42	2022-01-15 20:10:00	0.1	108.08	193.28
gale	Trinidad &	10.14	-60.99	2022-01-16 05:30:00	0.1	68.12	120.66
tasu	Turkey	36.28	33.84	2022-01-15 20:10:00	0.1	54.75	113.96
igne	Turkey	41.88	28.02	2022-01-15 21:20:00	0.1	95.04	159.93
gokc	Turkey	40.23	25.89	No tsunami	-	-	-
mrms	Turkey	36.84	28.38	2022-01-15 20:40:00	0.1	144.89	297.23
anta	Turkey	36.88	30.7	2022-01-15 20:00:00	0.1	40.34	68.86
iske	Turkey	36.62	36.12	2022-01-15 16:25:00	0.1	244.56	393.16
trab	Turkey	41	39.72	No tsunami	-	29.53	52.3
fong	Tuvalu Isla	-8.5	179.2	2022-01-15 05:40:00	0.1	136.27	234.75
nshi	UK	55.01	-1.44	No tsunami	-	-	-
garc	UK	-7.23	72.43	No tsunami	-	-	-
kinl	UK	58.46	-5.05	2022-01-16 02:00:00	10	84.84	174.96
ilfa	UK	51.21	-4.11	2022-01-16 02:00:00	5	24.51	62.95
kepo1	UK	-54.28	-36.5	2022-01-15 19:30:00	0.1	224.22	340.47
holy2	UK	53.31	-4.63	2022-01-16 02:00:00	10	23.9	41.52
fish	UK	52.01	-4.98	No tsunami	-	31.75	66.84
mhav	UK	51.71	-5.05	2022-01-16 05:30:00	5	55.72	96.59
nhav	UK	50.78	0.06	No tsunami	-	-	-
stmr	UK	49.92	-6.32	2022-01-16 02:00:00	5	40.44	77.04
tobe	UK	56.62	-6.06	No tsunami	-	-	-
mona2	USA	18.09	-67.94	2022-01-15 15:30:00	0.1	167.14	347.11
cres	USA	41.75	-124.18	2022-01-15 13:30:00	0.1	1135.63	1980.2
cule	USA	18.3	-65.3	2022-01-15 16:00:00	0.1	68.21	124.71
guam	USA	13.44	144.65	2022-01-15 09:00:00	10	92.35	171.15
kwfl	USA	24.55	-81.81	2022-01-16 09:00:00	5	63.02	131.25
pnfl2	USA	30.4	-87.21	2022-01-15 19:00:00	5	23.91	48.03
gila	USA	29.26	-89.96	2022-01-15 15:00:00	0.1	46.9	90.68
bgct	USA	41.17	-73.18	2022-01-16 12:00:00	10	229.25	443.85
fbfl2	USA	30.67	-81.47	2022-01-16 06:10:00	10	51.13	98.22
acnj	USA	39.36	-74.42	2022-01-16 07:00:00	10	481.79	362.05
benc2	USA	34.72	-76.67	2022-01-16 03:30:00	0.1	177.47	262.51
plmy	USA	5.89	-162.09	2022-01-15 06:55:00	5	42.86	77.48
john	USA	16.74	-169.52	2022-01-15 08:10:00	0.1	104.96	177.82
mont	USA	36.61	-121.89	2022-01-15 12:15:00	0.1	763.9	1265.35
fren	USA	23.87	-166.28	2022-01-15 10:45:00	5	259.8	428.14
ptme	USA	43.66	-70.25	2022-01-16 06:30:00	5	134.46	172.38
harv	USA	34.47	-120.67	2022-01-15 14:35:00	0.1	114.34	180.18
luga	Vanuatu	-15.52	167.19	2022-01-15 06:10:00	0.1	599.21	1081.55
vanu	Vanuatu	-17.76	168.31	2022-01-15 06:15:00	0.1	1048.02	1865.18
Tonga	Tonga	-21.1305	-175.21	2022-01-15 04:25:00	0.1	1142.31	1305.14
NZG	New Zealand	-23.3516	-173.401	2022-01-15 04:35:00	0.1	210.22	390.23
NZF	New Zealand	-29.6843	-175.013	2022-01-16 05:15:00	0.1	110.36	200.54
NZE	New Zealand	-36.0493	-177.708	2022-01-17 05:50:00	0.1	80.32	130.12
NZC	New Zealand	-38.2001	-179.798	2022-01-18 06:05:00	0.1	50.29	90.03
NZD	New Zealand	-36.0998	178.604	2022-01-19 07:05:00	5	100.23	150.25
NZB	New Zealand	-40.6003	179.1	2022-01-20 06:20:00	0.1	30.26	61.28
NZA	New Zealand	-42.3707	176.911	2022-01-21 06:35:00	0.1	30.38	57.81
NZK	New Zealand	-24.3093	169.499	2022-01-22 05:45:00	0.1	150.43	251.34
NZL	New Zealand	-19.3096	166.782	2022-01-23 06:00:00	0.1	80.66	132.3
NZJ	New Zealand	-26.6672	163.955	2022-01-24 06:15:00	0.1	150.03	303.42
